# Supplementary material for: Sodium butyrate attenuates peritoneal fibroproliferative process in mice
Source: Exp Physiol. 2022 Dec 2;108(1):146–57. doi: 10.1113/EP090559 (PMC10103766; doi:10.1113/EP090559)
Supplement: Supplementary file 1 — Statistical Summary Document [file EPH-108-146-s001.xlsx]

## Sheet: Statistical Summary Table
Statistical Summary Document
EP-RP-2022-090559
Manuscript Title:	Sodium butyrate attenuates peritoneal fibroproliferative process in mice
Authors:	Marcela Guimarães Takahashi de Lazari, Celso Viana, Luciana Xavier Pereira, Laura Alejandra Ariza Orellano, Henning Ulrich, Silvia Passos Andrade and Paula Peixoto Campos
Animal model used, if applicable:	Mouse C57 BL/6
Underlying hypothesis:
Definitions of ‘n’:	5 animals for histologiacal analyses , 5 animals fr western blot analyses and 8-10 for bioquimical dosages - ELISA
Statistical summary table:
Experimental question number	Finding/ conclusion	Experimental location/variable	Mean value	Standard Deviation	n	Exact P value	Figure/table in which data are presented	Units	Data comparisons	Statistical test	Any other experimental factors	Comments
Multiple tests of the same question are shown in different rows		e.g. cortex vs cerebellum or genotype	(or other summary statistic)	(SD)	(value)	If P is considered significant against a stated confidence limit, authors may indicate this in bold.The exact value must be stated unless P is less than 0.0001, in which case < is permitted.			e.g. WT vs KO		e.g. subjects’ age or sex	e.g. observation
1	The number of mast cells is clearly decreased in implant of NaBu-treated animals compared with the untreated group	Mast cells number	CT 3.020 - NaBu 1.440	CT 3.327 -NaBu 1.225	100	< 0.0001	Figure 2 C	number	CT x NaBu	t test	male
2	MPO expression decreased after the treatment	MPO (O.D./g wet tissue)	CT 1.986 - NaBu 1.502	CT 0.4805 - NaBu 0.21	5 and 6	0.05	Figure 3 A	Optical density	CT x NaBu	t test	male
3	NAG expression decreased after the treatment	NAG(nmol/g wet tissue)	CT 5.766 - NaBu 4.003	CT 1.585 - NaBu 1.762	9	0.0476	Figure 3 B	nmol/g	CT x NaBu	t test	male
4	CXCL 1 levels decreased after the treatment	CXCL 1 (pg/mg wet tissue)	CT 15.23 - NaBu 6.184	CT 9.255 - NaBu 4.183	9	0.0167	Figure 3 C	pg/mg	CT x NaBu	t test	male
5	CCL 2 levels decreased after the treatment	CCL 2 (pg/mg wet tissue)	CT 6.892 - NaBu 3.549	CT 3.312 - NaBu 1.029	9	0.0121	Figure 3 D	pg/mg	CT x NaBu	t test	male
6	TNF - levels decreased after the treatment	TNF-alpha(pg/mg wet tissue)	CT 1.848 - NaBu 0.8774	CT 0.8643 - NaBu 0.2590	5 and 6	0.0271	Figure 3 E	pg/mg	CT x NaBu	t test	male
7	NaBu decreased the activation of this transcription factor as shown by the relation nucleus/cytoplasm p65	P65 Nucleus/Cytoplasm	CT 11.13 - NaBu 3.230	CT 5.596 - NaBu 2.227	5	0.0266	Figure 4 A		CT x NaBu	t test	male
8	NaBu decreased the activation of this transcription factor as shown by the relation nucleus/cytoplasm p 50	P50 Nucleus/Cytoplasm	CT 11.15 - NaBu 1.78	CT 5.952 - NaBu 0.4585	5	0.0071	Figure 4 B		CT x NaBu	t test	male
9	VEGF levels decreased after NaBu treatment	VEGF(pg/mg wet tissue)	CT 0.6006 - NaBu 0.3525	CT 0.2641 - NaBu 0.1563	9	0.0303	Figure 5 E	pg/mg	CT x NaBu	t test	male
10	HB content decreased after NaBu treatment	Hb (µg/mg wet tissue)	CT 2.286 - NaBu 1.576	CT 0.3756 - NaBu 0.2966	7	0.0020	Figure 5F	µg/mg	CT x NaBu	t test	male
11	Vessels number decreased after NaBu treatment	Vessels number / field	CT 6.187- NaBu 2.480	CT 4.543 - NaBu 2.304	75	< 0.0001	Figure 5 G	number	CT x NaBu	t test	male
12	Total collagen (mm2) decreased after NaBu treatment	Total collagen (mm2)	CT 315151 - NaBu 158590	CT 658534 - NaBu 189173	200	0.0028	Figure 6 C	mm2	CT x NaBu	t test	male
13	Soluble Collagen decreased after NaBu treatment	Collagen µg/g wet tissue	CT 278.3 - NaBu 168.0	CT 104.5 - NaBu 42.28	9	0.0140	Figure 6 D	µg/mg	CT x NaBu	t test	male
14	TGF levels decreased after NaBu treatment	TGF-b1 (pg/mg wet tissue)	CT 62.70 - NaBu 33.65	CT 25.89 - NaBu 11.48	8	0.0116	Figure 6 E	pg/mg	CT x NaBu	t test	male
15
16
17
18
19
20

## Sheet: Picrosirus_collagen
Picrosirus_collagen
CT	NaBu
36261	2638
5040	16894
910228	62967
36	950
174036	31142
179187	50426
105502	36331
164483	499095
120595	30587
191622	1788
89648	213010
36584	45807
58161	20246
54143	51770
36076	11370
21279	22781
27222	15247
1022060	1536
193612	7881
172925	11482
188105	21083
368244	56378
5627	7099
15708	4111
30006	384892
35975	85674
151017	100558
528	41917
198394	11816
321013	61119
4087	194076
5429	108837
1796	15301
622	65376
284718	130557
37690	13280
14835	1142
49551	1934
169670	18676
35166	2168
100097	168723
153292	137673
45713	17902
145883	960
32172	68703
69788	663705
207512	241573
31528	386594
42611	193736
347946	55046
74301	59151
192950	23432
384545	22198
277788	13102
30768	16129
25916	305783
101151	222842
21880	11533
29256	45761
382913	150840
297257	27556
135157	5460
953350	182339
1409816	19438
444584	19094
136181	128589
628609	23427
54581	17135
37746	55063
283181	38600
71752	26049
156961	38787
35760	94801
314575	23307
123800	17250
111754	175081
16807	545347
85136	14064
828089	417265
176695	419236
2605042	391105
177851	25858
1999525	68734
160386	85059
77648	106553
87190	203645
794115	283406
1680549	25074
1526144	211316
3352778	97374
243754	7433
15501	21309
137788	8250
400750	239777
140047	374543
363901	15899
29324	70375
13982	25197
79269	109881
253831	119066
40588	86900
331565	181670
596093	814221
333653	155920
631907	350816
396736	158402
909212	465972
881683	422839
396751	145356
246563	47537
335260	141072
216375	20951
1538117	140511
3390931	149634
696277	22735
5801263	6749
418128	81099
189846	33807
462177	135474
379626	105644
41464	211250
21378	203375
32315	98854
95764	31335
246446	26129
44339	94003
140501	425250
397382	181103
125579	106866
87793	193237
75438	35631
514063	157260
738783	154123
890864	139083
246539	991697
220244	27109
94202	18700
80259	87028
564155	275924
22328	252844
559776	434043
644184	863525
714431	400359
14754	95744
174642	518190
281841	16105
21760	391015
6833	296512
889437	494868
0	783029
0	213880
0	65908
0	28099
0	521442
0	68632
0	537338
0	651071
0	357628
0	170170
0	307369
0	91101
0	490982
0	273060
0	246581
0	190844
0	37120
0	166534
0	331670
0	611649
0	21143
0	23992
0	278854
0	145101
0	49976

## Sheet: Mast cell field
CT	NaBu		Mast cell field
15	1
4	1
13	1
3	1
2	1
2	4
4	3
3	1
1	1
6	2
1	1
1	0
1	2
1	2
1	1
1	0
1	5
3	1
4	1
1	1
1	1
3	3
1	4
2	1
3	3
1	1
2	1
2	2
4	4
1	0
1	2
1	1
1	2
9	2
7	2
5	1
1	1
8	2
1	1
8	1
17	1
1	2
1	1
1	4
3	1
13	4
3	1
1	1
5	1
2	1
2	3
3	0
14	2
1	4
3	0
1	0
2	3
1	1
2	2
1	2
2	1
2	4
1	3
1	2
2	2
1	2
2	0
1	2
1	3
1	1
1	4
2	3
1	1
1	0
1	2
5	3
1	1
2	1
4	1
3	1
1	1
3	2
2	1
3	2
1	2
3	0
3	0
1	0
2	0
2	0
6	0
2	0
1	0
2	0
3	0
3	0
1	0
2	0
6	0
13	0

## Sheet: number of Vessels Field
CT	NaBu		number of Vessels Field
5	1
10	1
3	1
10	2
5	3
1	1
4	1
2	1
5	3
6	2
12	1
8	5
3	2
1	2
4	5
21	6
10	3
8	2
5	3
8	7
2	3
2	2
5	3
4	4
2	7
8	2
4	5
20	4
4	2
17	4
17	6
9	7
5	2
3	1
4	1
1	3
4	2
7	8
3	1
2	5
2	7
5	4
11	1
8	1
2	3
8	7
5	3
2	2
11	6
9	4
7	2
10	1
9	1
2	2
5	3
7	6
7	8
7	1
1	0
1	0
1	0
2	0
13	0
16	0
1	0
1	0
2	0
2	0
5	0
8	0
7	0
11	0
10	0
6	0
6	0
